# Supplementary material for: A monitoring survey and health risk assessment for pesticide residues on Codonopsis Radix in China
Source: Sci Rep. 2022 May 17;12:8133. doi: 10.1038/s41598-022-11428-w (PMC9114365; doi:10.1038/s41598-022-11428-w)
Supplement: Supplementary file 5 — Supplementary Information 5. [file 41598_2022_11428_MOESM5_ESM.xlsx]

## Sheet: Original data
					1-	2-	3-	4-	5-	6-	7-	8-	9-	10-	11-	12-	13-	14-	15-	16-	17-	18-	19-	20-	21-	22-	23-	24-	25-	26-	27-	28-	29-	30-	31-	32-	33-	34-	35-	36-	37-	38-	39-	40-	41-	42-	43-	44-	45-
Number	Base source	Production Place	Growth years	Collection date	Methamidophos	Dichlorvos	Acephate	O-Phenylphenol	Molinate	Omethoate	Tecnazene	Dphenylamine	Ethoprophos	Chlorpropham	Chlordimeform	Bifenazate	Trifluralin	Monocrotophos	Sulfotep	Phorate	Cadusafos	Hexachlorobenzene	Dicloran	Dimethoate	Carbofuran	Dimethipin	Terbufos	Quintozene	Clothianidin	Diazinon	δ-HCH	Chlorothalonil	Pirimicarb	Phosphamidon	Vinclozolin	parathion-methyl	chlorpyrifos-methyl	tolclofos-methyl	heptachlor	Metalaxyl	fenitrothion	pirimiphos-methyl	malathion	Fenthion	aldrin	Thiophanate	parathion	Triadimefon	Isocarbofos
S1	Codonopsis pilosula（Franch.）Nannf.	Gansu Province	2	2019-11-28
S2	Codonopsis pilosula（Franch.）Nannf.	Gansu Province	2	2019-11-28
S3	Codonopsis pilosula（Franch.）Nannf.	Gansu Province	2	2019-11-28
S4	Codonopsis pilosula（Franch.）Nannf.	Gansu Province	2	2019-11-28
S5	Codonopsis pilosula（Franch.）Nannf.	Gansu Province	2	2019-11-09
S6	Codonopsis pilosula（Franch.）Nannf.	Gansu Province	2	2019-11-23
S7	Codonopsis pilosula（Franch.）Nannf.	Gansu Province	2	2019-11-23																																				0.0274
S8	Codonopsis pilosula（Franch.）Nannf.	Gansu Province	2	2019-11-23
S9	Codonopsis pilosula（Franch.）Nannf.	Gansu Province	2	2019-11-23
S10	Codonopsis pilosula（Franch.）Nannf.	Gansu Province	2	2019-11-23
S11	Codonopsis pilosula（Franch.）Nannf.	Gansu Province	2	2019-11-23
S12	Codonopsis pilosula（Franch.）Nannf.	Gansu Province	2	2019-11-21
S13	Codonopsis pilosula（Franch.）Nannf.	Gansu Province	2	2019-11-23
S14	Codonopsis pilosula（Franch.）Nannf.	Gansu Province	2	2019-11-23
S15	Codonopsis pilosula（Franch.）Nannf.	Gansu Province	2	2019-11-23
S16	Codonopsis pilosula（Franch.）Nannf.	Gansu Province	2	2019-11-23
S17	Codonopsis pilosula（Franch.）Nannf.	Gansu Province	2	2019-11-23
S18	Codonopsis pilosula（Franch.）Nannf.	Gansu Province	2	2019-11-23																																				0.027
S19	Codonopsis pilosula（Franch.）Nannf.	Gansu Province	2	2019-11-23
S20	Codonopsis pilosula（Franch.）Nannf.	Gansu Province	2	2019-11-23
S21	Codonopsis pilosula（Franch.）Nannf.	Gansu Province	2	2019-11-23
S22	Codonopsis pilosula（Franch.）Nannf.	Gansu Province	2	2019-11-23
S23	Codonopsis pilosula（Franch.）Nannf.	Gansu Province	2	2019-11-23
S24	Codonopsis pilosula（Franch.）Nannf.	Gansu Province	2	2019-11-23
S25	Codonopsis pilosula（Franch.）Nannf.	Gansu Province	2	2019-11-23
S26	Codonopsis pilosula（Franch.）Nannf.	Gansu Province	2	2019-11-23
S27	Codonopsis pilosula（Franch.）Nannf.	Gansu Province	2	2019-11-29
S28	Codonopsis pilosula（Franch.）Nannf.	Gansu Province	2	2019-11-23
S29	Codonopsis pilosula（Franch.）Nannf.	Gansu Province	2	2019-11-23
S30	Codonopsis pilosula（Franch.）Nannf.	Gansu Province	2	2019-11-23
S31	Codonopsis pilosula（Franch.）Nannf.	Gansu Province	2	2019-11-23
S32	Codonopsis pilosula（Franch.）Nannf.	Gansu Province	2	2019-11-23
S33	Codonopsis pilosula（Franch.）Nannf.	Gansu Province	2	2019-11-23													0.0537
S34	Codonopsis pilosula（Franch.）Nannf.	Gansu Province	2	2019-11-23
S35	Codonopsis pilosula（Franch.）Nannf.	Gansu Province	2	2019-11-23																																				0.0229
S36	Codonopsis pilosula（Franch.）Nannf.	Gansu Province	2	2019-11-28
S37	Codonopsis pilosula（Franch.）Nannf.	Gansu Province	2	2019-11-28
S38	Codonopsis pilosula（Franch.）Nannf.	Gansu Province	2	2019-11-11
S39	Codonopsis pilosula（Franch.）Nannf.	Gansu Province	2	2019-11-11
S40	Codonopsis pilosula（Franch.）Nannf.	Gansu Province	2	2019-11-11
S41	Codonopsis pilosula（Franch.）Nannf.	Gansu Province	2	2019-11-11
S42	Codonopsis pilosula（Franch.）Nannf.	Gansu Province	2	2019-11-11
S43	Codonopsis pilosula（Franch.）Nannf.	Gansu Province	2	2019-11-13
S44	Codonopsis pilosula（Franch.）Nannf.	Gansu Province	2	2019-11-13
S45	Codonopsis pilosula（Franch.）Nannf.	Gansu Province	2	2019-11-14
S46	Codonopsis pilosula（Franch.）Nannf.	Gansu Province	2	2019-11-14
S47	Codonopsis pilosula（Franch.）Nannf.	Gansu Province	2	2019-11-13
S48	Codonopsis pilosula（Franch.）Nannf.	Gansu Province	2	2019-11-13
S49	Codonopsis pilosula（Franch.）Nannf.	Gansu Province	2	2019-11-13
S50	Codonopsis pilosula（Franch.）Nannf.	Gansu Province	2	2019-11-16
S51	Codonopsis pilosula（Franch.）Nannf.	Gansu Province	2	2019-11-16
S52	Codonopsis pilosula（Franch.）Nannf.	Gansu Province	2	2019-11-16
S53	Codonopsis pilosula（Franch.）Nannf.	Gansu Province	2	2019-11-16
S54	Codonopsis pilosula（Franch.）Nannf.	Gansu Province	2	2019-11-16
S55	Codonopsis pilosula（Franch.）Nannf.	Gansu Province	2	2019-11-16
S56	Codonopsis pilosula（Franch.）Nannf.	Gansu Province	2	2019-11-16
S57	Codonopsis pilosula（Franch.）Nannf.	Gansu Province	2	2019-11-22
S58	Codonopsis pilosula（Franch.）Nannf.	Gansu Province	2	2019-11-23
S59	Codonopsis pilosula（Franch.）Nannf.	Gansu Province	2	2019-11-24
S60	Codonopsis pilosula（Franch.）Nannf.	Gansu Province	2	2019-11-25
S61	Codonopsis pilosula（Franch.）Nannf.	Gansu Province	2	2019-11-25
S62	Codonopsis pilosula（Franch.）Nannf.	Gansu Province	2	2019-11-25
S63	Codonopsis pilosula（Franch.）Nannf.	Gansu Province	2	2019-11-13																																				0.017
S64	Codonopsis pilosula（Franch.）Nannf.	Gansu Province	2	2019-11-13																																				0.0215
S65	Codonopsis pilosula（Franch.）Nannf.	Gansu Province	2	2019-11-13
S66	Codonopsis pilosula（Franch.）Nannf.	Gansu Province	2	2019-11-13
S67	Codonopsis pilosula（Franch.）Nannf.	Gansu Province	2	2019-11-13
S68	Codonopsis pilosula（Franch.）Nannf.	Gansu Province	2	2019-11-13
S69	Codonopsis pilosula（Franch.）Nannf.	Gansu Province	2	2019-11-13
S70	Codonopsis pilosula（Franch.）Nannf.	Gansu Province	2	2019-11-13
S71	Codonopsis pilosula（Franch.）Nannf.	Gansu Province	2	2019-11-13
S72	Codonopsis pilosula（Franch.）Nannf.	Gansu Province	2	2019-11-13
S73	Codonopsis pilosula（Franch.）Nannf.	Gansu Province	2	2019-11-13
S74	Codonopsis pilosula（Franch.）Nannf.	Gansu Province	2	2019-11-13
S75	Codonopsis pilosula（Franch.）Nannf.	Gansu Province	2	2019-11-13
S76	Codonopsis pilosula（Franch.）Nannf.	Gansu Province	2	2019-11-13
S77	Codonopsis pilosula（Franch.）Nannf.	Gansu Province	2	2019-11-13
S78	Codonopsis pilosula（Franch.）Nannf.	Gansu Province	2	2019-11-13
S79	Codonopsis pilosula（Franch.）Nannf.	Gansu Province	2	2019-11-13
S80	Codonopsis pilosula（Franch.）Nannf.	Gansu Province	2	2019-11-13
S81	Codonopsis pilosula（Franch.）Nannf.	Gansu Province	2	2019-11-13
S82	Codonopsis pilosula（Franch.）Nannf.	Gansu Province	2	2019-11-23
S83	Codonopsis pilosula（Franch.）Nannf.	Gansu Province	2	2019-11-23
S84	Codonopsis pilosula（Franch.）Nannf.	Gansu Province	2	2019-11-23
S85	Codonopsis pilosula（Franch.）Nannf.	Gansu Province	2	2019-11-23
S86	Codonopsis pilosula（Franch.）Nannf.	Gansu Province	2	2019-11-23
S87	Codonopsis pilosula Nannf. Var. modesta（Nannf.）L. T. Shen	Gansu Province	3	2019-11-13
S88	Codonopsis pilosula Nannf. Var. modesta（Nannf.）L. T. Shen	Gansu Province	3	2019-11-17
S89	Codonopsis pilosula Nannf. Var. modesta（Nannf.）L. T. Shen	Gansu Province	3	2019-11-15
S90	Codonopsis pilosula Nannf. Var. modesta（Nannf.）L. T. Shen	Gansu Province	6	2019-11-20
S91	Codonopsis pilosula Nannf. Var. modesta（Nannf.）L. T. Shen	Gansu Province	4	2019-11-20
S92	Codonopsis pilosula Nannf. Var. modesta（Nannf.）L. T. Shen	Gansu Province	4	2019-11-18
S93	Codonopsis pilosula Nannf. Var. modesta（Nannf.）L. T. Shen	Gansu Province	4	2019-11-20
S94	Codonopsis pilosula Nannf. Var. modesta（Nannf.）L. T. Shen	Gansu Province	4	2019-11-20
S95	Codonopsis pilosula Nannf. Var. modesta（Nannf.）L. T. Shen	Gansu Province	2	2019-11-30
S96	Codonopsis pilosula Nannf. Var. modesta（Nannf.）L. T. Shen	Gansu Province	4	2019-11-30
S97	Codonopsis pilosula Nannf. Var. modesta（Nannf.）L. T. Shen	Gansu Province	3	2019-12-01
S98	Codonopsis pilosula Nannf. Var. modesta（Nannf.）L. T. Shen	Gansu Province	3	2019-12-03
S99	Codonopsis pilosula Nannf. Var. modesta（Nannf.）L. T. Shen	Gansu Province	3	2019-12-03
S100	Codonopsis pilosula Nannf. Var. modesta（Nannf.）L. T. Shen	Gansu Province	3	2019-12-03
S101	Codonopsis pilosula Nannf. Var. modesta（Nannf.）L. T. Shen	Gansu Province	3	2019-12-03
S102	Codonopsis pilosula Nannf. Var. modesta（Nannf.）L. T. Shen	Gansu Province	3	2019-12-03
S103	Codonopsis pilosula Nannf. Var. modesta（Nannf.）L. T. Shen	Gansu Province	3	2019-11-12
S104	Codonopsis pilosula Nannf. Var. modesta（Nannf.）L. T. Shen	Gansu Province	3	2019-11-12
S105	Codonopsis pilosula Nannf. Var. modesta（Nannf.）L. T. Shen	Gansu Province	2	2019-11-12
S106	Codonopsis pilosula Nannf. Var. modesta（Nannf.）L. T. Shen	Gansu Province	3	2019-11-12
S107	Codonopsis pilosula Nannf. Var. modesta（Nannf.）L. T. Shen	Gansu Province	2	2019-11-15
S108	Codonopsis pilosula Nannf. Var. modesta（Nannf.）L. T. Shen	Gansu Province	2	2019-11-18
S109	Codonopsis pilosula Nannf. Var. modesta（Nannf.）L. T. Shen	Gansu Province	2	2019-11-11
S110	Codonopsis pilosula（Franch.）Nannf.	Gansu Province	-	2019-11-08
S111	Codonopsis pilosula（Franch.）Nannf.	Gansu Province	-	2019-11-08
S112	Codonopsis pilosula（Franch.）Nannf.	Gansu Province	-	2019-11-08
S113	Codonopsis pilosula（Franch.）Nannf.	Gansu Province	-	2019-12-10
S114	Codonopsis pilosula（Franch.）Nannf.	Gansu Province	-	2019-12-10
S115	Codonopsis pilosula（Franch.）Nannf.	Gansu Province	-	2019-11-09
S116	Codonopsis pilosula（Franch.）Nannf.	Gansu Province	-	2019-11-09
S117	Codonopsis pilosula（Franch.）Nannf.	Gansu Province	-	2019-11-09
S118	Codonopsis pilosula（Franch.）Nannf.	Gansu Province	2	2019-11-10
S119	Codonopsis pilosula（Franch.）Nannf.	Gansu Province	2	2019-10-25
S120	Codonopsis pilosula（Franch.）Nannf.	Gansu Province	2	2019-11-15
S121	Codonopsis pilosula（Franch.）Nannf.	Gansu Province	3	2019-10-18
S122	Codonopsis pilosula（Franch.）Nannf.	Gansu Province	2	2020-03-09
S123	Codonopsis pilosula（Franch.）Nannf.	Gansu Province	2	2019-10-20
S124	Codonopsis pilosula（Franch.）Nannf.	Gansu Province	2	2019-10-19
S125	Codonopsis pilosula（Franch.）Nannf.	Gansu Province	2	2019-10-16
S126	Codonopsis pilosula（Franch.）Nannf.	Gansu Province	2	2019-10-15
S127	Codonopsis pilosula（Franch.）Nannf.	Gansu Province	2	2019-10-20
S128	Codonopsis pilosula（Franch.）Nannf.	Gansu Province	2	2019-10-15
S129	Codonopsis pilosula（Franch.）Nannf.	Gansu Province	2	2019-09-25
S130	Codonopsis pilosula（Franch.）Nannf.	Gansu Province	2	2019-10-20
S131	Codonopsis pilosula（Franch.）Nannf.	Gansu Province	2	2019-10-21
S132	Codonopsis pilosula（Franch.）Nannf.	Gansu Province	2	2019-10-20			0.0137
S133	Codonopsis pilosula（Franch.）Nannf.	Gansu Province	2	2019
S134	Codonopsis pilosula（Franch.）Nannf.	Gansu Province	2	2019
S135	Codonopsis pilosula（Franch.）Nannf.	Gansu Province	2	2019
S136	Codonopsis pilosula（Franch.）Nannf.	Gansu Province	2	2019
S137	Codonopsis pilosula（Franch.）Nannf.	Shanxi Province	2	2019-10-19
S138	Codonopsis pilosula（Franch.）Nannf.	Shanxi Province	2	2019-10-25
S139	Codonopsis pilosula（Franch.）Nannf.	Shanxi Province	2	2019-10-14
S140	Codonopsis pilosula（Franch.）Nannf.	Shanxi Province	2	2020-03-25																					0.0105
S141	Codonopsis pilosula（Franch.）Nannf.	Shanxi Province	10	2020-03-25
S142	Codonopsis pilosula（Franch.）Nannf.	Shanxi Province	2	2020-05-05				0.0153				0.3377										0.0121
S143	Codonopsis pilosula（Franch.）Nannf.	Shanxi Province	2	2020-05-05								0.0782
S144	Codonopsis pilosula（Franch.）Nannf.	Shanxi Province	2	2020-05-05								0.3616
S145	Codonopsis pilosula（Franch.）Nannf.	Shanxi Province	2	2020-05-05				0.0149				0.3352										0.0111
S146	Codonopsis pilosula（Franch.）Nannf.	Shanxi Province	2	2020-05-05				0.0158				0.2569
S147	Codonopsis pilosula（Franch.）Nannf.	Shanxi Province	2	2020-05-05								0.1479										0.0151
S148	Codonopsis tangshen Oliv.	Hubei Province	4	2020-08-10
S149	Codonopsis tangshen Oliv.	Hubei Province	3	2020-08-10
S150	Codonopsis tangshen Oliv.	Hubei Province	3	2020-08-10
S151	Codonopsis tangshen Oliv.	Hubei Province	2	2020-08-10
S152	Codonopsis tangshen Oliv.	Hubei Province	3	2020-08-10
S153	Codonopsis tangshen Oliv.	Hubei Province	4	2020-08-10
S154	Codonopsis tangshen Oliv.	Hubei Province	-	2020-08-10
S155	Codonopsis tangshen Oliv.	Hubei Province	-	2020-08-10
S156	Codonopsis tangshen Oliv.	Hubei Province	-	2020-08-10
S157	Codonopsis tangshen Oliv.	Chongqing Municipality	3	2020-08-11
S158	Codonopsis tangshen Oliv.	Chongqing Municipality	4	2020-08-11
S159	Codonopsis tangshen Oliv.	Chongqing Municipality	2	2020-08-11
S160	Codonopsis tangshen Oliv.	Chongqing Municipality	-	2020-08-11
S161	Codonopsis tangshen Oliv.	Guizhou Province	2.4	2020-08-13
S162	Codonopsis tangshen Oliv.	Guizhou Province	6	2020-08-13
S163	Codonopsis tangshen Oliv.	Guizhou Province	4	2020-08-13																							0.0159
S164	Codonopsis tangshen Oliv.	Guizhou Province	-	2020-08-13
				Number of batches detected			1	3				6					1					3			1		1													5
				Pesticide residue unit	mg/kg
	Codonopsis pilosula（Franch.）Nannf.
	Codonopsis pilosula Nannf. Var. modesta（Nannf.）L. T. Shen
	Codonopsis tangshen Oliv.
varieties	Codonopsis pilosula（Franch.）Nannf.
pesticide	Acephate	O-phenylphenol	Dphenylamine	Trifluralin	Hexachlorobenzene	Carbofuran	Metalaxyl	p,p'-DDT	Coumaphos	Carbendazim	Clothianidin	Thiacloprid	Trichlorfon	Dimethomorph
purpose	insecticide	bactericide	bactericide	herbicide	bactericide	insecticide	bactericide	insecticide	acaricide	bactericide	insecticide	insecticide	insecticide	bactericide
amount	1	3	6	1	3	1	5	4	6	5	3	3	1	1
insecticide	bactericide	herbicide	acaricide
6	6	1	1
varieties	Codonopsis pilosula Nannf. Var. modesta（Nannf.）L. T. Shen
pesticide	Clothianidin
purpose	insecticide
amount	1
insecticide
1
varieties	Codonopsis tangshen Oliv.
pesticide	Terbufos	Tebuconazole	Propargite	Phosfolan	Malathion	Teflubenzuron
purpose	insecticide	bactericide	acaricide	insecticide	bactericide	bactericide
amount	1	1	1	1	2	9
insecticide	bactericide	acaricide
2	3	1
[truncated: 110 more columns]

## Sheet: Fig.1
Trifluralin	Azoxystrobin	Acephate*	Dipterex*	Carbofuran	Terbufos	Phosfolan	Tebuconazole	Propargite	Zoxamide*	Thiamethoxam	O-phenylphenol*	Hexachlorobenzene	Clothianidin	p,p'-DDT	Metalaxyl	Carbendazim	Pyridaben	Diphenylamine	Dimethomorph
0.61	0.61	0.61	0.61	0.61	0.61	0.61	0.61	0.61	1.22	1.83	1.83	1.83	2.44	2.44	3.05	3.05	3.66	3.66	5.49
0.61								0.61		0.61			2.44	2.44		3.05	3.66	3.66

## Sheet: Fig.2a
Positive and illegal samples composition in each varieties
varieties	Samples analyzed	Positive samplesa					Illegal samplese (%)
		Total (%)	1 residueb (%)	2 residuesc (%)	3 residuesd (%)	4 residuesd (%)
Codonopsis pilosula（Franch.）Nannf.	124	28 (22.58%)	20 (16.13%)	3 (2.42%)	3 (2.42%)	2 (1.61%)	17 (15.32%)
Codonopsis pilosula Nannf. Var. modesta（Nannf.）L. T. Shen	23	1 (4.38%)	1 (4.38%)	0 (0.00%)	0 (0.00%)	0 (0.00%)	1 (4.38%)
Codonopsis tangshen Oliv.	17	10 (58.82%)	7 (41.18%)	2 (11.76%)	0 (0.00%)	1 (5.88%)	1 (5.88%)
varieties	0	1	2	3	4	sum
Codonopsis Radix	125	28	5	3	3	164
C. pilosula	96	20	3	3	2	124
C. pilosula var.modesta	22	1	0	0	0	23
C. tangshen	7	7	2	0	1	17
varieties	0	1	2	3	4
Codonopsis Radix	76.2195	17.0732	3.04878	1.82927	1.82927	100
C. pilosula	77.4194	16.129	2.41935	2.41935	1.6129	100
C. pilosula var.modesta	95.6522	4.34783	0	0	0	100
C. tangshen	41.1765	41.1765	11.7647	0	5.88235	100
Codonopsis Radix		C. pilosula		C. pilosula var.modesta		C. tangshen
Number of detected pesticides	% of Codonopsis Radix samples	Number of detected pesticides	% of C. pilosula samples	Number of detected pesticides	% of C. pilosula var.modesta samples	Number of detected pesticides	% of C. tangshen samples
0	76.2195	0	77.4194	0	95.6522	0	41.1765
1	17.0732	1	16.129	1	4.34783	1	41.1765
2	3.04878	2	2.41935	2	0	2	11.7647
3	1.82927	3	2.41935	3	0	3	0
4	1.82927	4	1.6129	4	0	4	5.88235
Number of detected pesticides	% of Codonopsis Radix samples
0	76.2195
1	17.0732
2	3.04878
3	1.82927
4	1.82927

## Sheet: Fig.2b
Number of detected pesticides	% of C. pilosula samples
0	77.4194
1	16.129
2	2.41935
3	2.41935
4	1.6129

## Sheet: Fig.2c
Number of detected pesticides	% of C. pilosula var.modesta samples
0	95.6522
1	4.34783
2	0
3	0
4	0

## Sheet: ig.2d
Number of detected pesticides	% of C. tangshen samples
0	41.1765
1	41.1765
2	11.7647
3	0
4	5.88235

## Sheet: Fig.3
S=（A+B）×（C+D+E+F)
NO	Pesticides	A	B	C	D	E	F	S			NO	Pesticides	S
1	Metalaxyl	2	0	0	0	3	2	10			1	Diphenylamine	35
2	Clothianidin	2	0	0	0	3	3	12			2	Terbufos	30
3	Thiamethoxam	2	0	0	0	3	3	12			3	Phosfolan	25
4	p,p'-DDT	3	0	0	0	3	2	15			4	Propargite	21
5	Trifluralin	2	0	0	0	3	3	12			5	Carbofuran	20
6	Carbendazim	2	0	0	0	3	3	12			6	Dipterex	20
7	Pyridaben	2	0	0	0	3	3	12			7	p,p'-DDT	15
8	Azoxystrobin	2	0	0	0	3	2	10			8	O-phenylphenol	12
9	Acephate	2	0	0	0	3	3	12			9	Acephate	12
10	Dipterex	3	1	0	0	3	2	20			10	Pyridaben	12
11	Carbofuran	4	0	0	0	3	2	20			11	Carbendazim	12
12	O-phenylphenol	2	0	0	0	3	3	12			12	Trifluralin	12
13	Diphenylamine	5	0	0	0	3	4	35			13	Thiamethoxam	12
14	Hexachlorobenzene	2	0	0	0	3	2	10			14	Clothianidin	12
15	Terbufos	5	1	0	0	3	2	30			15	Dimethomorph	10
16	Phosfolan	5	0	0	0	3	2	25			16	Tebuconazole	10
17	Zoxamide	2	0	0	0	3	2	10			17	Zoxamide	10
18	Tebuconazole	2	0	0	0	3	2	10	＜15	13	18	Hexachlorobenzene	10
19	Propargite	2	1	0	0	3	4	21	15~20	1	19	Azoxystrobin	10
20	Dimethomorph	2	0	0	0	3	2	10	≥20	6	20	Metalaxyl	10

## Sheet: Fig.4
Fig.4A
Symbols	TCM	FOOD	Meaning
EF	60	260	EF is equal to the number of exposure to toxic substances per year (d)
ED	15	50	Ed is lifetime exposure time, i.e. lifetime exposure years (y)
IR	19.5（9-30g）	20	IR is the daily intake of Codonopsis Radix (g)
C	C1	C1	C is the concentration of single pesticide residue detected in Codonopsis Radix (mg/kg), and the average concentration of each pesticide residue is used in this equation
AT	70×365	70×365	AT refers to the average exposure time of the average pesticide residue. Considering the average life, it is 70y ×365d
W	60	60	W is the average weight of adults, which is 60 kg
SF	100	1	SF means that the daily pesticide residues ingested from Traditional Chinese medicine and its products should not exceed 1% of the total daily exposure
				TCM	FOOD	TCM	FOOD
NO	Pesticides	Ci（mg/kg)	ADI(mg/kg.bw)	CDI(mg/kg.bw/day)	CDI(mg/kg.bw/day)	HQ	HQ	Pesticides	HQ(TCM)(×102）	HQ(FOOD)(×102）	Pesticides	HQ(TCM）	HQ(FOOD）	编号	Pesticides	HQ(TCM）	HQ(FOOD）
1	Metalaxyl	0.02316	0.08	2.65139e-07	3.92798e-06	0.000331424	4.90998e-05	Metalaxyl	0.0331424	0.00490998	Metalaxyl	0.000331424	4.90998e-05	11	Carbofuran	0.080137	0.0118721
2	Clothianidin	0.0486	0.097	5.5638e-07	8.24266e-06	0.000573587	8.49759e-05	Clothianidin	0.0573587	0.00849759	Clothianidin	0.000573587	8.49759e-05	14	Terbufos	0.0303376	0.00449446
3	Thiamethoxam	0.0229	0.026	2.62162e-07	3.88389e-06	0.00100832	0.00014938	Thiamethoxam	0.100832	0.014938	Thiamethoxam	0.00100832	0.00014938	18	Propargite	0.0266415	0.00394688
4	p,p'-DDT	0.01495	0.01	1.7115e-07	2.53555e-06	0.0017115	0.000253555	p,p'-DDT	0.17115	0.0253555	p,p'-DDT	0.0017115	0.000253555	5	Trifluralin	0.00409843	0.000607175
5	Trifluralin	0.0537	0.015	6.14765e-07	9.10763e-06	0.00409843	0.000607175	Trifluralin	0.409843	0.0607175	Trifluralin	0.00409843	0.000607175	13	Diphenylamine	0.00386057	0.000571936
6	Carbendazim	0.01352	0.02	1.54779e-07	2.29302e-06	0.000773894	0.000114651	Carbendazim	0.0773894	0.0114651	Carbendazim	0.000773894	0.000114651	4	p,p'-DDT	0.0017115	0.000253555
7	Pyridaben	0.01135	0.01	1.29936e-07	1.92498e-06	0.00129936	0.000192498	Pyridaben	0.129936	0.0192498	Pyridaben	0.00129936	0.000192498	7	Pyridaben	0.00129936	0.000192498
8	Azoxystrobin	0.0225	0.2	2.57583e-07	3.81605e-06	0.000128792	1.90802e-05	Azoxystrobin	0.0128792	0.00190802	Azoxystrobin	0.000128792	1.90802e-05	3	Thiamethoxam	0.00100832	0.00014938
9	Acephate	0.0137	0.03	1.5684e-07	2.32355e-06	0.000522798	7.74516e-05	Acephate	0.0522798	0.00774516	Acephate	0.000522798	7.74516e-05	6	Carbendazim	0.000773894	0.000114651
10	Dipterex	0.0032	0.045	3.66341e-08	5.42727e-07	8.1409e-05	1.20606e-05	Dipterex	0.0081409	0.00120606	Dipterex	8.1409e-05	1.20606e-05	2	Clothianidin	0.000573587	8.49759e-05
11	Carbofuran	0.0105	0.00015	1.20205e-07	1.78082e-06	0.080137	0.0118721	Carbofuran	8.0137	1.18721	Carbofuran	0.080137	0.0118721	9	Acephate	0.000522798	7.74516e-05
12	O-phenylphenol	0.0153333	0.4	1.75538e-07	2.60057e-06	4.38845e-05	6.50141e-06	O-phenylphenol	0.00438845	0.000650141	O-phenylphenol	4.38845e-05	6.50141e-06	17	Tebuconazole	0.000385421	5.70994e-05
13	Diphenylamine	0.252917	0.075	2.89543e-06	4.28952e-05	0.00386057	0.000571936	Diphenylamine	0.386057	0.0571936	Diphenylamine	0.00386057	0.000571936	1	Metalaxyl	0.000331424	4.90998e-05
14	Hexachlorobenzene	0.0127667		1.46155e-07	2.16525e-06			Terbufos	3.03376	0.449446	Terbufos	0.0303376	0.00449446	15	Phosfolan	0.000243273	3.60404e-05
15	Terbufos	0.0159	0.0006	1.82025e-07	2.69667e-06	0.0303376	0.00449446	Phosfolan	0.0243273	0.00360404	Phosfolan	0.000243273	3.60404e-05	8	Azoxystrobin	0.000128792	1.90802e-05
16	Phosfolan	0.017	0.08	1.94618e-07	2.88324e-06	0.000243273	3.60404e-05	Zoxamide	0.00287348	0.000425701	Zoxamide	2.87348e-05	4.25701e-06	10	Dipterex	8.1409e-05	1.20606e-05
17	Zoxamide	0.01255	0.5	1.43674e-07	2.12851e-06	2.87348e-05	4.25701e-06	Tebuconazole	0.0385421	0.00570994	Tebuconazole	0.000385421	5.70994e-05	19	Dimethomorph	5.16438e-05	7.65094e-06
18	Tebuconazole	0.0101	0.03	1.15626e-07	1.71298e-06	0.000385421	5.70994e-05	Propargite	2.66415	0.394688	Propargite	0.0266415	0.00394688	12	O-phenylphenol	4.38845e-05	6.50141e-06
19	Propargite	0.1629	0.007	1.8649e-06	2.76282e-05	0.0266415	0.00394688	Dimethomorph	0.00516438	0.000765094	Dimethomorph	5.16438e-05	7.65094e-06	16	Zoxamide	2.87348e-05	4.25701e-06
20	Dimethomorph	0.00225556	0.05	2.58219e-08	3.82547e-07	5.16438e-05	7.65094e-06
						TCM	FOOD
					HI	0.152259	0.0225569
Fig.4B
Symbols	TCM	FOOD	Meaning
EF	60	260	EF is equal to the number of exposure to toxic substances per year (d)
ED	15	50	Ed is lifetime exposure time, i.e. lifetime exposure years (y)
IR	30	20	IR is the daily intake of Codonopsis Radix (g)
C	C2	C2	C is the concentration of single pesticide residue detected in Codonopsis Radix (mg/kg), and the maximum concentration of each pesticide residue is used in this equation
AT	70×365	70×365	AT refers to the average exposure time of the average pesticide residue. Considering the average life, it is 70y ×365d
W	60	60	W is the average weight of adults, which is 60 kg
SF	100	1	SF means that the daily pesticide residues ingested from Traditional Chinese medicine and its products should not exceed 1% of the total daily exposure
				TCM	FOOD	TCM	FOOD
NO	Pesticides	Ci（mg/kg)	ARfD(mg/kg.bw)	CDI(mg/kg.bw/day)	CDI(mg/kg.bw/day)	HQ	HQ	Pesticides	HQ(TCM)(×102）	HQ(FOOD)(×102）	Pesticides	HQ(TCM)	HQ(FOOD)	编号	Pesticides	HQ(TCM)	HQ(FOOD)
1	Metalaxyl	0.02316	0.5	4.07906e-07	3.92798e-06	8.15812e-05	7.85597e-06	Metalaxyl	0.00815812	0.000785597	Metalaxyl	8.15812e-05	7.85597e-06	8	Carbofuran	0.123288	0.0118721
2	Clothianidin	0.0486	0.1	8.55969e-07	8.24266e-06	0.000855969	8.24266e-05	Clothianidin	0.0855969	0.00824266	Clothianidin	0.000855969	8.24266e-05	9	Terbufos	0.014002	0.00134834
3	Thiamethoxam	0.0229	0.5	4.03327e-07	3.88389e-06	8.06654e-05	7.76778e-06	Thiamethoxam	0.00806654	0.000776778	Thiamethoxam	8.06654e-05	7.76778e-06	4	Carbendazim	0.00119061	0.000114651
4	p,p'-DDT	0.01495		2.63307e-07	2.53555e-06			Carbendazim	0.119061	0.0114651	Carbendazim	0.00119061	0.000114651	12	Propargite	0.00095636	9.20939e-05
5	Trifluralin	0.0537		9.45793e-07	9.10763e-06			Pyridaben	0.0399804	0.00384997	Pyridaben	0.000399804	3.84997e-05	2	Clothianidin	0.000855969	8.24266e-05
6	Carbendazim	0.01352	0.02	2.38121e-07	2.29302e-06	0.00119061	0.000114651	Acephate	0.0241292	0.00232355	Acephate	0.000241292	2.32355e-05	10	Phosfolan	0.000592955	5.70994e-05
7	Pyridaben	0.01135	0.05	1.99902e-07	1.92498e-06	0.000399804	3.84997e-05	Dipterex	0.00563601	0.000542727	Dipterex	5.63601e-05	5.42727e-06	11	Tebuconazole	0.000592955	5.70994e-05
8	Azoxystrobin	0.0225		3.96282e-07	3.81605e-06			Carbofuran	12.3288	1.18721	Carbofuran	0.123288	0.0118721	5	Pyridaben	0.000399804	3.84997e-05
9	Acephate	0.0137	0.1	2.41292e-07	2.32355e-06	0.000241292	2.32355e-05	Terbufos	1.4002	0.134834	Terbufos	0.014002	0.00134834	6	Acephate	0.000241292	2.32355e-05
10	Dipterex	0.0032	0.1	5.63601e-08	5.42727e-07	5.63601e-05	5.42727e-06	Phosfolan	0.0592955	0.00570994	Phosfolan	0.000592955	5.70994e-05	1	Metalaxyl	8.15812e-05	7.85597e-06
11	Carbofuran	0.0105	0.00015	1.84932e-07	1.78082e-06	0.123288	0.0118721	Tebuconazole	0.0592955	0.00570994	Tebuconazole	0.000592955	5.70994e-05	3	Thiamethoxam	8.06654e-05	7.76778e-06
12	O-phenylphenol	0.0153333		2.70059e-07	2.60057e-06			Propargite	0.095636	0.00920939	Propargite	0.00095636	9.20939e-05	7	Dipterex	5.63601e-05	5.42727e-06
13	Diphenylamine	0.252917		4.4545e-06	4.28952e-05			Dimethomorph	0.0006621	6.37578e-05	Dimethomorph	6.621e-06	6.37578e-07	13	Dimethomorph	6.621e-06	6.37578e-07
14	Hexachlorobenzene	0.0127667		2.24853e-07	2.16525e-06
15	Terbufos	0.0159	0.002	2.80039e-07	2.69667e-06	0.014002	0.00134834
16	Phosfolan	0.017	0.2	2.99413e-07	2.88324e-06	0.000149706	1.44162e-05
17	Zoxamide	0.01255		2.21037e-07	2.12851e-06
18	Tebuconazole	0.0101	0.03	1.77886e-07	1.71298e-06	0.000592955	5.70994e-05
19	Propargite	0.1629	0.3	2.86908e-06	2.76282e-05	0.00095636	9.20939e-05
20	Dimethomorph	0.00225556	0.6	3.9726e-08	3.82547e-07	6.621e-06	6.37578e-07
						TCM	FOOD
					HI	0.141902	0.0136646
